# Supplementary material for: Promising AAV.U7snRNAs vectors targeting DMPK improve DM1 hallmarks in patient-derived cell lines
Source: Front Cell Dev Biol. 2023 Jun 15;11:1181040. doi: 10.3389/fcell.2023.1181040 (PMC10309041; doi:10.3389/fcell.2023.1181040)
Supplement: Supplementary file 1 [file Table3.XLSX]

## Sheet: DEGs_TR_3CTG_v_NT
	ENSEMBL	GENENAME	SYMBOL	logFC	AveExpr	t	P.Value	adj.P.Val	B
ENSG00000203849	ENSG00000203849	NA	NA	3.38713	4.55039	15.2486	3.75e-07	0.00298174	6.96792
ENSG00000232274	ENSG00000232274	NA	NA	3.43896	4.85317	14.3486	5.98e-07	0.00298174	6.62385
ENSG00000059378	ENSG00000059378	poly(ADP-ribose) polymerase family member 12	PARP12	2.74071	4.68851	13.5639	9.2e-07	0.00298174	6.29525
ENSG00000156587	ENSG00000156587	ubiquitin conjugating enzyme E2 L6	UBE2L6	2.60542	4.11398	13.1771	1.15e-06	0.00298174	6.04777
ENSG00000173535	ENSG00000173535	TNF receptor superfamily member 10c	TNFRSF10C	3.71578	2.32548	14.0756	6.93e-07	0.00298174	5.68377
ENSG00000106078	ENSG00000106078	cordon-bleu WH2 repeat protein	COBL	2.46944	2.93194	12.1239	2.16e-06	0.00426075	5.38818
ENSG00000106785	ENSG00000106785	tripartite motif containing 14	TRIM14	2.86013	5.05594	11.8144	2.62e-06	0.00426075	5.38261
ENSG00000184979	ENSG00000184979	ubiquitin specific peptidase 18	USP18	3.57827	3.91622	11.9014	2.48e-06	0.00426075	5.28623
ENSG00000143603	ENSG00000143603	potassium calcium-activated channel subfamily N member 3	KCNN3	2.50885	5.22928	11.5542	3.1e-06	0.00447867	5.24824
ENSG00000224592	ENSG00000224592	NA	NA	3.06402	4.72126	10.6262	5.8e-06	0.0050625	4.62281
ENSG00000283294	ENSG00000283294	NA	NA	3.23502	2.79286	10.7975	5.15e-06	0.0050625	4.5316
ENSG00000161133	ENSG00000161133	ubiquitin specific peptidase 41	USP41	2.63241	2.0655	11.0434	4.35e-06	0.0050625	4.52956
ENSG00000157601	ENSG00000157601	MX dynamin like GTPase 1	MX1	4.68306	7.16113	10.4402	6.62e-06	0.0050625	4.52118
ENSG00000138642	ENSG00000138642	HECT and RLD domain containing E3 ubiquitin protein ligase family member 6	HERC6	3.90965	4.79542	10.4715	6.47e-06	0.0050625	4.50224
ENSG00000185274	ENSG00000185274	polypeptide N-acetylgalactosaminyltransferase 17	GALNT17	2.83256	2.41517	10.8102	5.1e-06	0.0050625	4.45814
ENSG00000187608	ENSG00000187608	ISG15 ubiquitin like modifier	ISG15	4.17215	7.05441	10.2645	7.51e-06	0.00526286	4.40387
ENSG00000142627	ENSG00000142627	EPH receptor A2	EPHA2	3.06861	2.83334	10.0942	8.5e-06	0.00526286	4.03929
ENSG00000130303	ENSG00000130303	bone marrow stromal cell antigen 2	BST2	4.87863	2.38878	10.1923	7.91e-06	0.00526286	3.921
ENSG00000132530	ENSG00000132530	XIAP associated factor 1	XAF1	2.54046	5.64533	9.48155	1.35e-05	0.00668318	3.83693
ENSG00000134326	ENSG00000134326	cytidine/uridine monophosphate kinase 2	CMPK2	5.28902	1.86091	10.5427	6.15e-06	0.0050625	3.82939
ENSG00000165949	ENSG00000165949	interferon alpha inducible protein 27	IFI27	4.3342	3.69164	9.4707	1.36e-05	0.00668318	3.70413
ENSG00000168394	ENSG00000168394	transporter 1, ATP binding cassette subfamily B member	TAP1	2.05434	5.84086	9.31016	1.54e-05	0.00668318	3.70306
ENSG00000134321	ENSG00000134321	radical S-adenosyl methionine domain containing 2	RSAD2	7.58071	1.78767	10.1303	8.28e-06	0.00526286	3.56474
ENSG00000168062	ENSG00000168062	basic leucine zipper ATF-like transcription factor 2	BATF2	4.3222	2.8519	9.1505	1.75e-05	0.00687884	3.36038
ENSG00000111331	ENSG00000111331	2'-5'-oligoadenylate synthetase 3	OAS3	4.38783	6.87379	8.79548	2.33e-05	0.00778261	3.29876
ENSG00000138646	ENSG00000138646	HECT and RLD domain containing E3 ubiquitin protein ligase 5	HERC5	4.52725	2.30616	9.19001	1.7e-05	0.00687884	3.24684
ENSG00000119922	ENSG00000119922	interferon induced protein with tetratricopeptide repeats 2	IFIT2	3.64382	3.59265	8.72086	2.48e-05	0.00807179	3.20021
ENSG00000223883	ENSG00000223883	long intergenic non-protein coding RNA 1707	LINC01707	4.21201	1.3197	9.1161	1.8e-05	0.00687884	3.12082
ENSG00000101347	ENSG00000101347	SAM and HD domain containing deoxynucleoside triphosphate triphosphohydrolase 1	SAMHD1	2.28558	4.50192	8.56802	2.82e-05	0.00853365	3.11315
ENSG00000013293	ENSG00000013293	solute carrier family 7 member 14	SLC7A14	-3.06552	2.48739	-8.62887	2.68e-05	0.00830096	3.0827
ENSG00000110446	ENSG00000110446	solute carrier family 15 member 3	SLC15A3	2.66516	4.49962	8.50086	2.99e-05	0.00864935	3.058
ENSG00000284956	ENSG00000284956	NA	NA	3.40083	1.32987	8.91041	2.12e-05	0.00746484	3.03141
ENSG00000173193	ENSG00000173193	poly(ADP-ribose) polymerase family member 14	PARP14	2.58677	6.65735	8.45562	3.1e-05	0.00864935	3.00201
ENSG00000126709	ENSG00000126709	interferon alpha inducible protein 6	IFI6	4.20397	9.22267	8.42265	3.19e-05	0.00864935	2.99282
ENSG00000119917	ENSG00000119917	interferon induced protein with tetratricopeptide repeats 3	IFIT3	3.49083	5.76918	8.42523	3.19e-05	0.00864935	2.98834
ENSG00000225511	ENSG00000225511	NA	NA	2.41206	4.67689	8.18434	3.92e-05	0.00944932	2.78503
ENSG00000185745	ENSG00000185745	interferon induced protein with tetratricopeptide repeats 1	IFIT1	4.64711	5.90939	8.08051	4.3e-05	0.0101653	2.69996
ENSG00000147606	ENSG00000147606	solute carrier family 26 member 7	SLC26A7	-3.48413	3.32478	-7.91069	5e-05	0.0109876	2.55206
ENSG00000135899	ENSG00000135899	SP110 nuclear body protein	SP110	2.29819	4.61364	7.88766	5.11e-05	0.0109876	2.5182
ENSG00000185885	ENSG00000185885	interferon induced transmembrane protein 1	IFITM1	3.39447	5.00408	7.87764	5.15e-05	0.0109876	2.51765
ENSG00000234156	ENSG00000234156	NA	NA	-2.32058	2.50918	-7.68564	6.14e-05	0.0124763	2.35856
ENSG00000135114	ENSG00000135114	2'-5'-oligoadenylate synthetase like	OASL	5.39356	1.01974	8.04804	4.42e-05	0.0102752	2.33242
ENSG00000115267	ENSG00000115267	interferon induced with helicase C domain 1	IFIH1	3.32373	4.84645	7.66808	6.24e-05	0.0124847	2.32944
ENSG00000160179	ENSG00000160179	ATP binding cassette subfamily G member 1	ABCG1	4.52553	1.53398	7.94369	4.86e-05	0.0109876	2.26245
ENSG00000092421	ENSG00000092421	semaphorin 6A	SEMA6A	2.17458	3.79812	7.54904	6.97e-05	0.0130213	2.22292
ENSG00000146859	ENSG00000146859	transmembrane protein 140	TMEM140	2.40346	2.31893	7.39612	8.05e-05	0.0131663	2.08131
ENSG00000068079	ENSG00000068079	interferon induced protein 35	IFI35	2.31256	4.6742	7.35547	8.37e-05	0.0131663	2.02139
ENSG00000110786	ENSG00000110786	protein tyrosine phosphatase non-receptor type 5	PTPN5	3.28856	1.92778	7.35073	8.4e-05	0.0131663	1.98618
ENSG00000148483	ENSG00000148483	transmembrane protein 236	TMEM236	2.12409	1.76784	7.26239	9.15e-05	0.0135149	1.95295
ENSG00000183486	ENSG00000183486	MX dynamin like GTPase 2	MX2	4.80721	4.47532	7.23428	9.4e-05	0.0137299	1.94638
ENSG00000010030	ENSG00000010030	ETS variant transcription factor 7	ETV7	3.39619	0.871991	7.42784	7.81e-05	0.0131663	1.88072
ENSG00000160932	ENSG00000160932	lymphocyte antigen 6 family member E	LY6E	2.37184	7.64047	7.22178	9.51e-05	0.0137422	1.86451
ENSG00000107201	ENSG00000107201	DExD/H-box helicase 58	DDX58	3.09725	5.63678	7.18406	9.86e-05	0.0139436	1.84136
ENSG00000198929	ENSG00000198929	nitric oxide synthase 1 adaptor protein	NOS1AP	2.0035	3.06613	7.04095	0.000113456	0.014904	1.76293
ENSG00000150637	ENSG00000150637	CD226 molecule	CD226	2.27516	1.85455	6.94763	0.000124439	0.0155504	1.65476
ENSG00000156395	ENSG00000156395	sortilin related VPS10 domain containing receptor 3	SORCS3	2.75084	2.26993	6.83119	0.000139832	0.0164081	1.56131
ENSG00000111335	ENSG00000111335	2'-5'-oligoadenylate synthetase 2	OAS2	4.46338	5.56808	6.83979	0.000138625	0.0164081	1.53233
ENSG00000285218	ENSG00000285218	NA	NA	-2.14116	5.00978	-6.85553	0.000136447	0.0164081	1.4918
ENSG00000288684	ENSG00000288684	NA	NA	2.14767	6.17686	6.80872	0.000143038	0.0164081	1.43558
ENSG00000233975	ENSG00000233975	long intergenic non-protein coding RNA 2574	LINC02574	3.83927	6.81189	6.7776	0.000147614	0.0165493	1.42694
ENSG00000013297	ENSG00000013297	claudin 11	CLDN11	-2.16196	4.90915	-6.78802	0.000146065	0.016518	1.42188
ENSG00000175928	ENSG00000175928	leucine rich repeat neuronal 1	LRRN1	2.12779	1.65709	6.68102	0.000162882	0.0174642	1.39664
ENSG00000130589	ENSG00000130589	helicase with zinc finger 2	HELZ2	2.53883	7.22207	6.75353	0.000151265	0.0168137	1.38285
ENSG00000066735	ENSG00000066735	kinesin family member 26A	KIF26A	-2.78307	1.63322	-6.65751	0.000166859	0.0176422	1.37408
ENSG00000178184	ENSG00000178184	par-6 family cell polarity regulator gamma	PARD6G	2.22264	4.25587	6.61527	0.000174274	0.0182777	1.30585
ENSG00000146592	ENSG00000146592	cAMP responsive element binding protein 5	CREB5	-2.20243	3.16379	-6.58352	0.000180089	0.0184414	1.26559
ENSG00000137628	ENSG00000137628	DExD/H-box helicase 60	DDX60	2.5523	4.46426	6.55901	0.000184724	0.0186228	1.22493
ENSG00000130775	ENSG00000130775	thymocyte selection associated family member 2	THEMIS2	2.30154	3.30958	6.43796	0.000209641	0.0199006	1.1469
ENSG00000128342	ENSG00000128342	LIF interleukin 6 family cytokine	LIF	2.48893	1.75192	6.36941	0.000225385	0.0202147	1.09088
ENSG00000124749	ENSG00000124749	collagen type XXI alpha 1 chain	COL21A1	-2.05089	3.47235	-6.32436	0.000236443	0.0202227	1.00646
ENSG00000108679	ENSG00000108679	galectin 3 binding protein	LGALS3BP	2.93367	4.84128	6.28519	0.000246542	0.0203905	0.919509
ENSG00000288681	ENSG00000288681	NA	NA	2.47066	5.601	6.28072	0.000247727	0.0203905	0.879639
ENSG00000028277	ENSG00000028277	POU class 2 homeobox 2	POU2F2	3.62808	1.86764	6.17591	0.000277336	0.0213891	0.873884
ENSG00000188313	ENSG00000188313	phospholipid scramblase 1	PLSCR1	2.47262	4.95177	6.23346	0.000260622	0.0211837	0.849374
ENSG00000129946	ENSG00000129946	SHC adaptor protein 2	SHC2	-2.19492	2.37513	-6.12906	0.000291818	0.0214938	0.822893
ENSG00000185507	ENSG00000185507	interferon regulatory factor 7	IRF7	2.37074	3.84655	6.07901	0.000308218	0.0221457	0.735613
ENSG00000183196	ENSG00000183196	carbohydrate sulfotransferase 6	CHST6	4.14347	0.969481	6.0189	0.000329272	0.023071	0.673427
ENSG00000163638	ENSG00000163638	ADAM metallopeptidase with thrombospondin type 1 motif 9	ADAMTS9	-2.04256	7.48056	-6.06024	0.000314627	0.022482	0.603539
ENSG00000100342	ENSG00000100342	apolipoprotein L1	APOL1	3.01889	1.41129	5.87929	0.000384559	0.0252585	0.578521
ENSG00000181381	ENSG00000181381	DExD/H-box 60 like	DDX60L	2.04972	5.47723	5.93244	0.000362389	0.0242931	0.476889
ENSG00000089127	ENSG00000089127	2'-5'-oligoadenylate synthetase 1	OAS1	5.04706	4.04762	5.74648	0.000446777	0.0274073	0.437213
ENSG00000070182	ENSG00000070182	spectrin beta, erythrocytic	SPTB	2.00933	6.09499	5.88379	0.000382625	0.0252585	0.412267
ENSG00000250337	ENSG00000250337	p53 upregulated regulator of p53 levels	PURPL	2.11033	5.82475	5.8327	0.000405228	0.0258333	0.356634
ENSG00000137959	ENSG00000137959	interferon induced protein 44 like	IFI44L	5.05943	5.38604	5.72281	0.000458988	0.0278932	0.346597
ENSG00000161509	ENSG00000161509	glutamate ionotropic receptor NMDA type subunit 2C	GRIN2C	2.69242	1.4433	5.45062	0.000629196	0.0351188	0.128968
ENSG00000169218	ENSG00000169218	R-spondin 1	RSPO1	-2.96853	1.74616	-5.51013	0.000586774	0.0333231	0.0896051
ENSG00000142089	ENSG00000142089	interferon induced transmembrane protein 3	IFITM3	2.11946	6.83018	5.55488	0.000556939	0.032333	0.0162737
ENSG00000168748	ENSG00000168748	carbonic anhydrase 7	CA7	2.45608	1.65374	5.31116	0.000742424	0.0386209	-0.0340026
ENSG00000106511	ENSG00000106511	mesenchyme homeobox 2	MEOX2	-2.06664	3.14257	-5.25438	0.000794771	0.0402217	-0.244787
ENSG00000142789	ENSG00000142789	chymotrypsin like elastase 3A	CELA3A	3.93144	2.02088	5.05732	0.00101032	0.0457813	-0.315204
ENSG00000204632	ENSG00000204632	major histocompatibility complex, class I, G	HLA-G	2.31796	1.52756	5.01128	0.00106943	0.0474675	-0.37185
ENSG00000233218	ENSG00000233218	NA	NA	2.52171	1.55093	4.98338	0.00110709	0.0483143	-0.417959
ENSG00000115415	ENSG00000115415	signal transducer and activator of transcription 1	STAT1	2.12837	8.49449	5.0801	0.000982405	0.0448288	-0.543486
ENSG00000105290	ENSG00000105290	amyloid beta precursor like protein 1	APLP1	2.20009	3.12522	4.873	0.00127089	0.0512334	-0.644784
ENSG00000285051	ENSG00000285051	SLC7A14 antisense RNA 1	SLC7A14-AS1	-2.03417	0.925925	-4.83962	0.0013255	0.0527159	-0.647892
ENSG00000178685	ENSG00000178685	poly(ADP-ribose) polymerase family member 10	PARP10	2.06063	6.31714	4.95957	0.00114036	0.0491071	-0.731523
ENSG00000133106	ENSG00000133106	epithelial stromal interaction 1	EPSTI1	3.02083	5.20579	4.90376	0.00122273	0.0504856	-0.753911
ENSG00000167992	ENSG00000167992	von Willebrand factor C and EGF domains	VWCE	2.18	6.05712	4.91714	0.0012024	0.0504856	-0.778726
ENSG00000117228	ENSG00000117228	guanylate binding protein 1	GBP1	2.17828	3.42704	4.77054	0.00144682	0.0558337	-0.825651
ENSG00000249306	ENSG00000249306	long intergenic non-protein coding RNA 1411	LINC01411	2.25569	1.11758	4.36457	0.00245521	0.0788551	-1.17275
ENSG00000197177	ENSG00000197177	adhesion G protein-coupled receptor A1	ADGRA1	2.07112	1.68636	4.36241	0.00246227	0.0788551	-1.2074
ENSG00000137965	ENSG00000137965	interferon induced protein 44	IFI44	3.11392	4.67691	4.44828	0.0021972	0.0736457	-1.31788
ENSG00000224940	ENSG00000224940	proline rich transmembrane protein 4	PRRT4	2.05502	1.94099	4.27988	0.00275	0.0839455	-1.37943
ENSG00000159403	ENSG00000159403	complement C1r	C1R	2.10972	7.15353	4.4003	0.00234126	0.0763129	-1.4879
ENSG00000177989	ENSG00000177989	outer dense fiber of sperm tails 3B	ODF3B	2.39717	0.93185	3.86026	0.00489889	0.114793	-1.81239
ENSG00000025708	ENSG00000025708	thymidine phosphorylase	TYMP	2.10609	3.30502	3.86328	0.00487816	0.114704	-2.04412
ENSG00000243649	ENSG00000243649	complement factor B	CFB	2.99086	0.718049	3.57483	0.0073616	0.148212	-2.19451
ENSG00000075213	ENSG00000075213	semaphorin 3A	SEMA3A	-2.06833	5.79209	-3.87864	0.00477397	0.113295	-2.26621
ENSG00000145681	ENSG00000145681	hyaluronan and proteoglycan link protein 1	HAPLN1	2.30186	1.26964	3.39021	0.0096372	0.170669	-2.47913
ENSG00000205413	ENSG00000205413	sterile alpha motif domain containing 9	SAMD9	2.50778	3.83354	3.42802	0.0091167	0.166054	-2.74134
ENSG00000145824	ENSG00000145824	C-X-C motif chemokine ligand 14	CXCL14	-2.18052	2.01005	-3.13554	0.0140729	0.205407	-3.02429
ENSG00000262074	ENSG00000262074	NA	NA	4.37738	3.81719	2.50191	0.0371111	0.339163	-4.11717

## Sheet: DEGs_TR_20CTG_v_NT
	ENSEMBL	GENENAME	SYMBOL	logFC	AveExpr	t	P.Value	adj.P.Val	B
ENSG00000203849	ENSG00000203849	NA	NA	3.58991	4.55039	16.1505	2.41e-07	0.00312297	7.286
ENSG00000232274	ENSG00000232274	NA	NA	3.53999	4.85317	14.766	4.8e-07	0.00312297	6.78529
ENSG00000059378	ENSG00000059378	poly(ADP-ribose) polymerase family member 12	PARP12	2.50049	4.68851	12.3883	1.83e-06	0.00591547	5.6836
ENSG00000173535	ENSG00000173535	TNF receptor superfamily member 10c	TNFRSF10C	3.60035	2.32548	13.6324	8.85e-07	0.0038361	5.49484
ENSG00000106785	ENSG00000106785	tripartite motif containing 14	TRIM14	2.8045	5.05594	11.5906	3.03e-06	0.00591547	5.24421
ENSG00000156587	ENSG00000156587	ubiquitin conjugating enzyme E2 L6	UBE2L6	2.29053	4.11398	11.5869	3.03e-06	0.00591547	5.19203
ENSG00000143603	ENSG00000143603	potassium calcium-activated channel subfamily N member 3	KCNN3	2.4327	5.22928	11.219	3.87e-06	0.00591547	5.03687
ENSG00000184979	ENSG00000184979	ubiquitin specific peptidase 18	USP18	3.36406	3.91622	11.1972	3.92e-06	0.00591547	4.8833
ENSG00000187608	ENSG00000187608	ISG15 ubiquitin like modifier	ISG15	4.43522	7.05441	10.8392	5e-06	0.00591547	4.7837
ENSG00000142627	ENSG00000142627	EPH receptor A2	EPHA2	3.33184	2.83334	10.9753	4.56e-06	0.00591547	4.52441
ENSG00000224592	ENSG00000224592	NA	NA	2.93961	4.72126	10.2013	7.86e-06	0.00786196	4.3359
ENSG00000130303	ENSG00000130303	bone marrow stromal cell antigen 2	BST2	5.22053	2.38878	10.9062	4.78e-06	0.00591547	4.27209
ENSG00000157601	ENSG00000157601	MX dynamin like GTPase 1	MX1	4.41963	7.16113	9.8904	9.88e-06	0.00823055	4.13616
ENSG00000138642	ENSG00000138642	HECT and RLD domain containing E3 ubiquitin protein ligase family member 6	HERC6	3.67518	4.79542	9.85781	1.01e-05	0.00823055	4.08404
ENSG00000185274	ENSG00000185274	polypeptide N-acetylgalactosaminyltransferase 17	GALNT17	2.66679	2.41517	10.1619	8.09e-06	0.00786196	4.06849
ENSG00000283294	ENSG00000283294	NA	NA	2.92695	2.79286	9.76768	1.08e-05	0.00828962	3.89172
ENSG00000168394	ENSG00000168394	transporter 1, ATP binding cassette subfamily B member	TAP1	2.06888	5.84086	9.37496	1.47e-05	0.00860476	3.75457
ENSG00000240065	ENSG00000240065	proteasome 20S subunit beta 9	PSMB9	2.11399	2.57814	9.45843	1.37e-05	0.00860476	3.68877
ENSG00000134326	ENSG00000134326	cytidine/uridine monophosphate kinase 2	CMPK2	5.06781	1.86091	10.0998	8.46e-06	0.00786196	3.58482
ENSG00000225511	ENSG00000225511	NA	NA	2.69024	4.67689	9.12599	1.78e-05	0.00860476	3.56281
ENSG00000161133	ENSG00000161133	ubiquitin specific peptidase 41	USP41	2.25152	2.0655	9.41413	1.42e-05	0.00860476	3.56108
ENSG00000110446	ENSG00000110446	solute carrier family 15 member 3	SLC15A3	2.77555	4.49962	8.85643	2.22e-05	0.00875844	3.34948
ENSG00000168062	ENSG00000168062	basic leucine zipper ATF-like transcription factor 2	BATF2	4.30604	2.8519	9.11643	1.8e-05	0.00860476	3.32391
ENSG00000132530	ENSG00000132530	XIAP associated factor 1	XAF1	2.35901	5.64533	8.81862	2.29e-05	0.00875844	3.31343
ENSG00000134321	ENSG00000134321	radical S-adenosyl methionine domain containing 2	RSAD2	7.15928	1.78767	9.5676	1.26e-05	0.00860476	3.24886
ENSG00000165949	ENSG00000165949	interferon alpha inducible protein 27	IFI27	4.03723	3.69164	8.82031	2.29e-05	0.00875844	3.23691
ENSG00000108771	ENSG00000108771	DExH-box helicase 58	DHX58	2.05232	3.71155	8.70897	2.51e-05	0.0091546	3.22979
ENSG00000126709	ENSG00000126709	interferon alpha inducible protein 6	IFI6	4.36475	9.22267	8.67158	2.59e-05	0.0091546	3.20005
ENSG00000234156	ENSG00000234156	NA	NA	-2.70532	2.50918	-8.66336	2.6e-05	0.0091546	3.16605
ENSG00000147606	ENSG00000147606	solute carrier family 26 member 7	SLC26A7	-3.90961	3.32478	-8.52126	2.94e-05	0.0097882	3.0746
ENSG00000013293	ENSG00000013293	solute carrier family 7 member 14	SLC7A14	-2.96876	2.48739	-8.45878	3.1e-05	0.0100639	2.95387
ENSG00000111331	ENSG00000111331	2'-5'-oligoadenylate synthetase 3	OAS3	4.13609	6.87379	8.31624	3.5e-05	0.0104387	2.8985
ENSG00000138646	ENSG00000138646	HECT and RLD domain containing E3 ubiquitin protein ligase 5	HERC5	4.22205	2.30616	8.56498	2.83e-05	0.00968129	2.8257
ENSG00000110786	ENSG00000110786	protein tyrosine phosphatase non-receptor type 5	PTPN5	3.70708	1.92778	8.29905	3.55e-05	0.0104387	2.72455
ENSG00000142494	ENSG00000142494	solute carrier family 47 member 1	SLC47A1	2.03881	2.52226	7.99542	4.64e-05	0.0109593	2.6181
ENSG00000101347	ENSG00000101347	SAM and HD domain containing deoxynucleoside triphosphate triphosphohydrolase 1	SAMHD1	2.12026	4.50192	7.95319	4.82e-05	0.0109593	2.58425
ENSG00000138061	ENSG00000138061	cytochrome P450 family 1 subfamily B member 1	CYP1B1	2.12325	2.77067	7.94274	4.86e-05	0.0109593	2.57667
ENSG00000284956	ENSG00000284956	NA	NA	3.13757	1.32987	8.20934	3.84e-05	0.0106218	2.54598
ENSG00000160932	ENSG00000160932	lymphocyte antigen 6 family member E	LY6E	2.61211	7.64047	7.90594	5.02e-05	0.0109593	2.52278
ENSG00000128342	ENSG00000128342	LIF interleukin 6 family cytokine	LIF	3.10815	1.75192	7.98059	4.7e-05	0.0109593	2.48314
ENSG00000135114	ENSG00000135114	2'-5'-oligoadenylate synthetase like	OASL	5.54065	1.01974	8.2675	3.65e-05	0.0104387	2.46118
ENSG00000119922	ENSG00000119922	interferon induced protein with tetratricopeptide repeats 2	IFIT2	3.22025	3.59265	7.7023	6.05e-05	0.0113962	2.36583
ENSG00000151150	ENSG00000151150	ankyrin 3	ANK3	-2.01527	2.92189	-7.67063	6.23e-05	0.0114647	2.33852
ENSG00000119917	ENSG00000119917	interferon induced protein with tetratricopeptide repeats 3	IFIT3	3.14203	5.76918	7.60914	6.59e-05	0.0114647	2.25993
ENSG00000068079	ENSG00000068079	interferon induced protein 35	IFI35	2.38867	4.6742	7.6011	6.64e-05	0.0114647	2.25863
ENSG00000010030	ENSG00000010030	ETS variant transcription factor 7	ETV7	3.59507	0.871991	7.8755	5.16e-05	0.0110088	2.19304
ENSG00000185745	ENSG00000185745	interferon induced protein with tetratricopeptide repeats 1	IFIT1	4.30422	5.90939	7.50831	7.24e-05	0.0116238	2.1827
ENSG00000160179	ENSG00000160179	ATP binding cassette subfamily G member 1	ABCG1	4.39256	1.53398	7.70768	6.02e-05	0.0113962	2.07799
ENSG00000146592	ENSG00000146592	cAMP responsive element binding protein 5	CREB5	-2.48258	3.16379	-7.32667	8.6e-05	0.0131553	2.01778
ENSG00000233008	ENSG00000233008	uncharacterized LOC101927560	LOC101927560	-2.82518	2.03159	-7.11556	0.000105445	0.0137131	1.83224
ENSG00000115267	ENSG00000115267	interferon induced with helicase C domain 1	IFIH1	3.09079	4.84645	7.13923	0.000103037	0.0135565	1.82924
ENSG00000130589	ENSG00000130589	helicase with zinc finger 2	HELZ2	2.71046	7.22207	7.17976	9.91e-05	0.0135565	1.82706
ENSG00000130775	ENSG00000130775	thymocyte selection associated family member 2	THEMIS2	2.51263	3.30958	7.03301	0.000114347	0.0141447	1.75102
ENSG00000173193	ENSG00000173193	poly(ADP-ribose) polymerase family member 14	PARP14	2.13298	6.65735	7.01048	0.00011692	0.0141447	1.65055
ENSG00000146859	ENSG00000146859	transmembrane protein 140	TMEM140	2.24574	2.31893	6.89318	0.00013139	0.0146546	1.61844
ENSG00000185885	ENSG00000185885	interferon induced transmembrane protein 1	IFITM1	2.96844	5.00408	6.90287	0.000130122	0.0146546	1.58874
ENSG00000175928	ENSG00000175928	leucine rich repeat neuronal 1	LRRN1	2.15831	1.65709	6.78214	0.000146936	0.0151494	1.48727
ENSG00000183196	ENSG00000183196	carbohydrate sulfotransferase 6	CHST6	4.71632	0.969481	6.85932	0.000135928	0.014855	1.41271
ENSG00000163638	ENSG00000163638	ADAM metallopeptidase with thrombospondin type 1 motif 9	ADAMTS9	-2.26555	7.48056	-6.73087	0.000154794	0.0154853	1.34897
ENSG00000178184	ENSG00000178184	par-6 family cell polarity regulator gamma	PARD6G	2.22924	4.25587	6.63571	0.000170641	0.0165649	1.3315
ENSG00000182179	ENSG00000182179	ubiquitin like modifier activating enzyme 7	UBA7	2.07623	3.99216	6.63549	0.00017068	0.0165649	1.31573
ENSG00000028277	ENSG00000028277	POU class 2 homeobox 2	POU2F2	3.9058	1.86764	6.65403	0.000167456	0.0164982	1.31572
ENSG00000183486	ENSG00000183486	MX dynamin like GTPase 2	MX2	4.35085	4.47532	6.55939	0.000184652	0.0174014	1.29115
ENSG00000168748	ENSG00000168748	carbonic anhydrase 7	CA7	2.98962	1.65374	6.49537	0.000197389	0.0178267	1.22014
ENSG00000224940	ENSG00000224940	proline rich transmembrane protein 4	PRRT4	3.07849	1.94099	6.47141	0.000202404	0.0179066	1.20696
ENSG00000118971	ENSG00000118971	cyclin D2	CCND2	2.0271	7.62894	6.49728	0.000196995	0.0178267	1.12203
ENSG00000142789	ENSG00000142789	chymotrypsin like elastase 3A	CELA3A	4.95413	2.02088	6.38639	0.000221368	0.0184544	1.07697
ENSG00000105290	ENSG00000105290	amyloid beta precursor like protein 1	APLP1	2.84331	3.12522	6.32219	0.000236988	0.0188613	1.04221
ENSG00000129667	ENSG00000129667	rhomboid 5 homolog 2	RHBDF2	2.32755	3.47504	6.34383	0.000231591	0.0188613	1.04181
ENSG00000106511	ENSG00000106511	mesenchyme homeobox 2	MEOX2	-2.56917	3.14257	-6.32276	0.000236846	0.0188613	1.0119
ENSG00000100342	ENSG00000100342	apolipoprotein L1	APOL1	3.23668	1.41129	6.30807	0.000240587	0.0189627	0.996428
ENSG00000152527	ENSG00000152527	pleckstrin homology, MyTH4 and FERM domain containing H2	PLEKHH2	-2.09841	3.29598	-6.2825	0.000247253	0.0190382	0.962038
ENSG00000111335	ENSG00000111335	2'-5'-oligoadenylate synthetase 2	OAS2	4.09467	5.56808	6.29346	0.000244371	0.0190382	0.960842
ENSG00000126785	ENSG00000126785	ras homolog family member J	RHOJ	-2.09673	1.8454	-6.27097	0.000250329	0.0190382	0.95955
ENSG00000161509	ENSG00000161509	glutamate ionotropic receptor NMDA type subunit 2C	GRIN2C	3.05878	1.4433	6.19812	0.00027075	0.0199401	0.902468
ENSG00000185507	ENSG00000185507	interferon regulatory factor 7	IRF7	2.41412	3.84655	6.19262	0.000272366	0.0199401	0.866205
ENSG00000233218	ENSG00000233218	NA	NA	3.06304	1.55093	6.06416	0.000313277	0.0209287	0.787371
ENSG00000233975	ENSG00000233975	long intergenic non-protein coding RNA 2574	LINC02574	3.48129	6.81189	6.1775	0.00027686	0.0200032	0.781727
ENSG00000136378	ENSG00000136378	ADAM metallopeptidase with thrombospondin type 1 motif 7	ADAMTS7	2.28238	5.20465	6.18377	0.000274984	0.0199786	0.781249
ENSG00000180155	ENSG00000180155	Ly6/neurotoxin 1	LYNX1	2.11166	4.38626	6.13776	0.000289069	0.0201034	0.753466
ENSG00000070182	ENSG00000070182	spectrin beta, erythrocytic	SPTB	2.10851	6.09499	6.16668	0.000280125	0.02009	0.745737
ENSG00000130751	ENSG00000130751	neuronal PAS domain protein 1	NPAS1	2.00434	3.17213	6.07304	0.000310241	0.0209287	0.741205
ENSG00000284505	ENSG00000284505	LYNX1-SLURP2 readthrough	LYNX1-SLURP2	2.10857	4.39766	6.1005	0.000301054	0.0207101	0.710951
ENSG00000107201	ENSG00000107201	DExD/H-box helicase 58	DDX58	2.60313	5.63678	6.06261	0.00031381	0.0209287	0.653804
ENSG00000108679	ENSG00000108679	galectin 3 binding protein	LGALS3BP	2.81551	4.84128	6.04145	0.000321191	0.0212035	0.652827
ENSG00000285959	ENSG00000285959	NA	NA	2.55898	3.57703	5.98658	0.000341243	0.0217543	0.640578
ENSG00000117318	ENSG00000117318	inhibitor of DNA binding 3, HLH protein	ID3	2.03432	4.35916	5.98813	0.00034066	0.0217543	0.605331
ENSG00000161513	ENSG00000161513	ferredoxin reductase	FDXR	2.16009	5.79107	6.01131	0.000332042	0.021591	0.572436
ENSG00000285051	ENSG00000285051	SLC7A14 antisense RNA 1	SLC7A14-AS1	-2.33223	0.925925	-5.59158	0.000533717	0.0282154	0.258971
ENSG00000066735	ENSG00000066735	kinesin family member 26A	KIF26A	-2.12283	1.63322	-5.42338	0.000649725	0.0312951	0.0883209
ENSG00000101096	ENSG00000101096	nuclear factor of activated T cells 2	NFATC2	-2.22075	2.91903	-5.50245	0.000592065	0.0299523	0.0520153
ENSG00000178685	ENSG00000178685	poly(ADP-ribose) polymerase family member 10	PARP10	2.31893	6.31714	5.56133	0.000552776	0.0289873	0.037951
ENSG00000167992	ENSG00000167992	von Willebrand factor C and EGF domains	VWCE	2.45139	6.05712	5.51389	0.0005842	0.0298651	-0.0128751
ENSG00000167676	ENSG00000167676	perilipin 4	PLIN4	2.33705	2.01807	5.33002	0.000725882	0.0333468	-0.0284904
ENSG00000204632	ENSG00000204632	major histocompatibility complex, class I, G	HLA-G	2.4446	1.52756	5.30123	0.000751296	0.0333468	-0.037182
ENSG00000089127	ENSG00000089127	2'-5'-oligoadenylate synthetase 1	OAS1	4.66804	4.04762	5.32195	0.000732908	0.0333468	-0.047202
ENSG00000166592	ENSG00000166592	RRAD, Ras related glycolysis inhibitor and calcium channel regulator	RRAD	2.59876	2.57249	5.30618	0.000746858	0.0333468	-0.0913704
ENSG00000288681	ENSG00000288681	NA	NA	2.12858	5.601	5.42577	0.000647896	0.0312951	-0.115281
ENSG00000125968	ENSG00000125968	inhibitor of DNA binding 1, HLH protein	ID1	2.01222	2.95581	5.17545	0.000874387	0.0364468	-0.246748
ENSG00000177283	ENSG00000177283	frizzled class receptor 8	FZD8	2.25754	4.09084	5.24471	0.000804085	0.0348571	-0.29249
ENSG00000137959	ENSG00000137959	interferon induced protein 44 like	IFI44L	4.47043	5.38604	5.0763	0.000987005	0.0380869	-0.42972
ENSG00000188313	ENSG00000188313	phospholipid scramblase 1	PLSCR1	2.0084	4.95177	5.07027	0.000994342	0.0380869	-0.53346
ENSG00000177989	ENSG00000177989	outer dense fiber of sperm tails 3B	ODF3B	2.9619	0.93185	4.78827	0.00141457	0.0465734	-0.62906
ENSG00000223883	ENSG00000223883	long intergenic non-protein coding RNA 1707	LINC01707	2.16004	1.3197	4.60893	0.00178067	0.0521754	-0.842132
ENSG00000025708	ENSG00000025708	thymidine phosphorylase	TYMP	2.54168	3.30502	4.67702	0.00163077	0.0502292	-0.918493
ENSG00000169218	ENSG00000169218	R-spondin 1	RSPO1	-2.62394	1.74616	-4.63752	0.00171597	0.0515385	-0.972937
ENSG00000173918	ENSG00000173918	C1q and TNF related 1	C1QTNF1	2.4158	1.98708	4.52028	0.00199871	0.0552812	-1.01839
ENSG00000188290	ENSG00000188290	hes family bHLH transcription factor 4	HES4	2.03498	2.40395	4.55283	0.00191545	0.0539186	-1.05086
ENSG00000197177	ENSG00000197177	adhesion G protein-coupled receptor A1	ADGRA1	2.09656	1.68636	4.41493	0.00229628	0.0584404	-1.13346
ENSG00000101210	ENSG00000101210	eukaryotic translation elongation factor 1 alpha 2	EEF1A2	2.04878	4.60789	4.29469	0.00269581	0.0638598	-1.59142
ENSG00000075213	ENSG00000075213	semaphorin 3A	SEMA3A	-2.31007	5.79209	-4.32681	0.00258217	0.0620723	-1.61119
ENSG00000266037	ENSG00000266037	NA	NA	2.20574	13.967	4.0468	0.00377778	0.0752373	-1.70503
ENSG00000145824	ENSG00000145824	C-X-C motif chemokine ligand 14	CXCL14	-2.78337	2.01005	-3.83122	0.00510343	0.0887301	-1.97066
ENSG00000145681	ENSG00000145681	hyaluronan and proteoglycan link protein 1	HAPLN1	2.46333	1.26964	3.6252	0.00684541	0.102681	-2.14163
ENSG00000133106	ENSG00000133106	epithelial stromal interaction 1	EPSTI1	2.36344	5.20579	3.85347	0.00494591	0.0873375	-2.20194
ENSG00000137965	ENSG00000137965	interferon induced protein 44	IFI44	2.45991	4.67691	3.52198	0.00794795	0.109735	-2.63795
ENSG00000177685	ENSG00000177685	calcium release activated channel regulator 2B	CRACR2B	2.05997	2.66173	3.40683	0.00940462	0.117476	-2.73878
ENSG00000263426	ENSG00000263426	RNA, 7SL, cytoplasmic 471, pseudogene	RN7SL471P	2.39126	3.80432	3.27284	0.0114634	0.128518	-3.03012
ENSG00000243649	ENSG00000243649	complement factor B	CFB	2.31232	0.718049	2.7338	0.025933	0.180979	-3.38464
ENSG00000262074	ENSG00000262074	NA	NA	4.54042	3.81719	2.60601	0.0315844	0.195971	-3.95022

## Sheet: DEGs_TR_20CTG-3CTG_v_NT
	ENSEMBL	GENENAME	SYMBOL	logFC	AveExpr	t	P.Value	adj.P.Val	B
ENSG00000203849	ENSG00000203849	NA	NA	3.48852	4.55039	17.4552	1.32262e-07	0.00150823	7.83896
ENSG00000232274	ENSG00000232274	NA	NA	3.48947	4.85317	16.2313	2.31946e-07	0.00150823	7.45201
ENSG00000059378	ENSG00000059378	poly(ADP-ribose) polymerase family member 12	PARP12	2.6206	4.68851	14.5054	5.50531e-07	0.00178992	6.78338
ENSG00000156587	ENSG00000156587	ubiquitin conjugating enzyme E2 L6	UBE2L6	2.44797	4.11398	13.684	8.5979e-07	0.00223631	6.33044
ENSG00000106785	ENSG00000106785	tripartite motif containing 14	TRIM14	2.83232	5.05594	13.1593	1.15823e-06	0.00237241	6.15571
ENSG00000143603	ENSG00000143603	potassium calcium-activated channel subfamily N member 3	KCNN3	2.47078	5.22928	12.9915	1.27696e-06	0.00237241	6.10224
ENSG00000173535	ENSG00000173535	TNF receptor superfamily member 10c	TNFRSF10C	3.65807	2.32548	14.5841	5.28159e-07	0.00178992	5.81273
ENSG00000187608	ENSG00000187608	ISG15 ubiquitin like modifier	ISG15	4.30368	7.05441	12.2528	1.99051e-06	0.00287629	5.68497
ENSG00000184979	ENSG00000184979	ubiquitin specific peptidase 18	USP18	3.47116	3.91622	12.5627	1.64748e-06	0.00267819	5.65166
ENSG00000157601	ENSG00000157601	MX dynamin like GTPase 1	MX1	4.55134	7.16113	11.7866	2.66791e-06	0.00314067	5.40601
ENSG00000224592	ENSG00000224592	NA	NA	3.00182	4.72126	11.5472	3.11355e-06	0.00314067	5.21483
ENSG00000106078	ENSG00000106078	cordon-bleu WH2 repeat protein	COBL	2.15286	2.93194	11.5114	3.18709e-06	0.00314067	5.08092
ENSG00000138642	ENSG00000138642	HECT and RLD domain containing E3 ubiquitin protein ligase family member 6	HERC6	3.79241	4.79542	11.2288	3.84127e-06	0.00314067	4.99747
ENSG00000168394	ENSG00000168394	transporter 1, ATP binding cassette subfamily B member	TAP1	2.06161	5.84086	10.7291	5.39957e-06	0.00314067	4.73661
ENSG00000142627	ENSG00000142627	EPH receptor A2	EPHA2	3.20023	2.83334	11.228	3.84317e-06	0.00314067	4.67577
ENSG00000185274	ENSG00000185274	polypeptide N-acetylgalactosaminyltransferase 17	GALNT17	2.74968	2.41517	11.1885	3.94625e-06	0.00314067	4.66178
ENSG00000283294	ENSG00000283294	NA	NA	3.08098	2.79286	10.998	4.48773e-06	0.00314067	4.64877
ENSG00000132530	ENSG00000132530	XIAP associated factor 1	XAF1	2.44973	5.64533	10.4474	6.5835e-06	0.00317105	4.54151
ENSG00000161133	ENSG00000161133	ubiquitin specific peptidase 41	USP41	2.44197	2.0655	10.9389	4.67258e-06	0.00314067	4.47727
ENSG00000130303	ENSG00000130303	bone marrow stromal cell antigen 2	BST2	5.04958	2.38878	11.0455	4.3455e-06	0.00314067	4.33073
ENSG00000126709	ENSG00000126709	interferon alpha inducible protein 6	IFI6	4.28436	9.22267	10.1078	8.41418e-06	0.00364755	4.29913
ENSG00000013293	ENSG00000013293	solute carrier family 7 member 14	SLC7A14	-3.01714	2.48739	-10.1511	8.15138e-06	0.00364755	4.21422
ENSG00000111331	ENSG00000111331	2'-5'-oligoadenylate synthetase 3	OAS3	4.26196	6.87379	9.87859	9.96973e-06	0.00375777	4.13363
ENSG00000147606	ENSG00000147606	solute carrier family 26 member 7	SLC26A7	-3.69687	3.32478	-9.76651	1.08457e-05	0.00375777	4.04927
ENSG00000240065	ENSG00000240065	proteasome 20S subunit beta 9	PSMB9	2.0569	2.57814	9.96329	9.3602e-06	0.00375777	4.04424
ENSG00000225511	ENSG00000225511	NA	NA	2.55115	4.67689	9.71886	1.12438e-05	0.00375777	4.01537
ENSG00000110446	ENSG00000110446	solute carrier family 15 member 3	SLC15A3	2.72035	4.49962	9.71592	1.1269e-05	0.00375777	4.01205
ENSG00000234156	ENSG00000234156	NA	NA	-2.51295	2.50918	-9.67714	1.16059e-05	0.00377337	3.96381
ENSG00000165949	ENSG00000165949	interferon alpha inducible protein 27	IFI27	4.18572	3.69164	9.7358	1.11004e-05	0.00375777	3.87926
ENSG00000134326	ENSG00000134326	cytidine/uridine monophosphate kinase 2	CMPK2	5.17841	1.86091	10.6885	5.55444e-06	0.00314067	3.83002
ENSG00000101347	ENSG00000101347	SAM and HD domain containing deoxynucleoside triphosphate triphosphohydrolase 1	SAMHD1	2.20292	4.50192	9.23991	1.62956e-05	0.00458504	3.65153
ENSG00000168062	ENSG00000168062	basic leucine zipper ATF-like transcription factor 2	BATF2	4.31412	2.8519	9.58819	1.24221e-05	0.00384641	3.62196
ENSG00000119917	ENSG00000119917	interferon induced protein with tetratricopeptide repeats 3	IFIT3	3.31643	5.76918	9.11624	1.7982e-05	0.00479668	3.549
ENSG00000134321	ENSG00000134321	radical S-adenosyl methionine domain containing 2	RSAD2	7.36999	1.78767	10.1728	8.0233e-06	0.00364755	3.51484
ENSG00000173193	ENSG00000173193	poly(ADP-ribose) polymerase family member 14	PARP14	2.35987	6.65735	8.93897	2.07491e-05	0.00490541	3.38806
ENSG00000185745	ENSG00000185745	interferon induced protein with tetratricopeptide repeats 1	IFIT1	4.47566	5.90939	8.80203	2.32131e-05	0.00511672	3.30374
ENSG00000160932	ENSG00000160932	lymphocyte antigen 6 family member E	LY6E	2.49197	7.64047	8.83377	2.26143e-05	0.00511672	3.3022
ENSG00000119922	ENSG00000119922	interferon induced protein with tetratricopeptide repeats 2	IFIT2	3.43203	3.59265	8.82117	2.28499e-05	0.00511672	3.27956
ENSG00000138646	ENSG00000138646	HECT and RLD domain containing E3 ubiquitin protein ligase 5	HERC5	4.37465	2.30616	9.26377	1.5991e-05	0.00458504	3.25999
ENSG00000284956	ENSG00000284956	NA	NA	3.2692	1.32987	9.00183	1.97168e-05	0.00490541	3.06807
ENSG00000068079	ENSG00000068079	interferon induced protein 35	IFI35	2.35061	4.6742	8.39866	3.25865e-05	0.00605749	2.95928
ENSG00000185885	ENSG00000185885	interferon induced transmembrane protein 1	IFITM1	3.18146	5.00408	8.25301	3.69536e-05	0.00629675	2.84119
ENSG00000115267	ENSG00000115267	interferon induced with helicase C domain 1	IFIH1	3.20726	4.84645	8.24285	3.72818e-05	0.00629675	2.83539
ENSG00000146592	ENSG00000146592	cAMP responsive element binding protein 5	CREB5	-2.34251	3.16379	-8.16596	3.98729e-05	0.00633231	2.76236
ENSG00000110786	ENSG00000110786	protein tyrosine phosphatase non-receptor type 5	PTPN5	3.49782	1.92778	8.24523	3.72045e-05	0.00629675	2.68565
ENSG00000130589	ENSG00000130589	helicase with zinc finger 2	HELZ2	2.62465	7.22207	8.11869	4.15652e-05	0.00633231	2.67731
ENSG00000135114	ENSG00000135114	2'-5'-oligoadenylate synthetase like	OASL	5.4671	1.01974	8.46279	3.08485e-05	0.00598782	2.5645
ENSG00000135899	ENSG00000135899	SP110 nuclear body protein	SP110	2.02791	4.61364	7.82244	5.41783e-05	0.00688468	2.44377
ENSG00000160179	ENSG00000160179	ATP binding cassette subfamily G member 1	ABCG1	4.45904	1.53398	8.13563	4.09497e-05	0.00633231	2.35834
ENSG00000146859	ENSG00000146859	transmembrane protein 140	TMEM140	2.3246	2.31893	7.66792	6.2409e-05	0.007003	2.31916
ENSG00000010030	ENSG00000010030	ETS variant transcription factor 7	ETV7	3.49563	0.871991	8.04113	4.45176e-05	0.00633231	2.30442
ENSG00000128342	ENSG00000128342	LIF interleukin 6 family cytokine	LIF	2.79854	1.75192	7.59783	6.65931e-05	0.00727767	2.1849
ENSG00000107201	ENSG00000107201	DExD/H-box helicase 58	DDX58	2.85019	5.63678	7.52435	7.13167e-05	0.00759621	2.14763
ENSG00000183486	ENSG00000183486	MX dynamin like GTPase 2	MX2	4.57903	4.47532	7.44715	7.66848e-05	0.00779129	2.14236
ENSG00000233975	ENSG00000233975	long intergenic non-protein coding RNA 2574	LINC02574	3.66028	6.81189	7.50754	7.2449e-05	0.00759621	2.12173
ENSG00000285218	ENSG00000285218	NA	NA	-2.02859	5.00978	-7.50947	7.23184e-05	0.00759621	2.11005
ENSG00000233008	ENSG00000233008	uncharacterized LOC101927560	LOC101927560	-2.36823	2.03159	-7.36057	8.32455e-05	0.00803483	2.05986
ENSG00000130775	ENSG00000130775	thymocyte selection associated family member 2	THEMIS2	2.40708	3.30958	7.3508	8.40244e-05	0.00803483	2.04982
ENSG00000111335	ENSG00000111335	2'-5'-oligoadenylate synthetase 2	OAS2	4.27902	5.56808	7.36121	8.31948e-05	0.00803483	2.03221
ENSG00000178184	ENSG00000178184	par-6 family cell polarity regulator gamma	PARD6G	2.22594	4.25587	7.31631	8.68385e-05	0.00818359	1.99784
ENSG00000013297	ENSG00000013297	claudin 11	CLDN11	-2.03664	4.90915	-7.39313	8.07078e-05	0.00803483	1.99674
ENSG00000163638	ENSG00000163638	ADAM metallopeptidase with thrombospondin type 1 motif 9	ADAMTS9	-2.15405	7.48056	-7.35867	8.33967e-05	0.00803483	1.94621
ENSG00000066735	ENSG00000066735	kinesin family member 26A	KIF26A	-2.45295	1.63322	-7.16681	0.000100307	0.00870552	1.87708
ENSG00000175928	ENSG00000175928	leucine rich repeat neuronal 1	LRRN1	2.14305	1.65709	7.19739	9.73736e-05	0.00867359	1.8664
ENSG00000182179	ENSG00000182179	ubiquitin like modifier activating enzyme 7	UBA7	2.00317	3.99216	7.13987	0.000102973	0.00870552	1.80835
ENSG00000223883	ENSG00000223883	long intergenic non-protein coding RNA 1707	LINC01707	3.18603	1.3197	7.22473	9.48319e-05	0.00856451	1.77647
ENSG00000108679	ENSG00000108679	galectin 3 binding protein	LGALS3BP	2.87459	4.84128	6.99082	0.000119216	0.00928383	1.63793
ENSG00000070182	ENSG00000070182	spectrin beta, erythrocytic	SPTB	2.05892	6.09499	6.94916	0.00012425	0.00950515	1.54132
ENSG00000106511	ENSG00000106511	mesenchyme homeobox 2	MEOX2	-2.3179	3.14257	-6.81067	0.000142757	0.0100742	1.47832
ENSG00000185507	ENSG00000185507	interferon regulatory factor 7	IRF7	2.39243	3.84655	6.75418	0.000151166	0.0102927	1.44604
ENSG00000028277	ENSG00000028277	POU class 2 homeobox 2	POU2F2	3.76694	1.86764	6.7216	0.000156265	0.010536	1.37338
ENSG00000183196	ENSG00000183196	carbohydrate sulfotransferase 6	CHST6	4.4299	0.969481	6.71514	0.000157298	0.0105446	1.28383
ENSG00000288681	ENSG00000288681	NA	NA	2.29962	5.601	6.68049	0.00016297	0.0108134	1.27696
ENSG00000136378	ENSG00000136378	ADAM metallopeptidase with thrombospondin type 1 motif 7	ADAMTS7	2.1244	5.20465	6.56931	0.00018276	0.0117663	1.16108
ENSG00000137628	ENSG00000137628	DExD/H-box helicase 60	DDX60	2.26116	4.46426	6.48657	0.000199214	0.0124501	1.1266
ENSG00000129667	ENSG00000129667	rhomboid 5 homolog 2	RHBDF2	2.15398	3.47504	6.43254	0.000210842	0.0128732	1.12283
ENSG00000100342	ENSG00000100342	apolipoprotein L1	APOL1	3.12779	1.41129	6.41803	0.000214089	0.0129499	1.10022
ENSG00000168748	ENSG00000168748	carbonic anhydrase 7	CA7	2.72285	1.65374	6.29584	0.00024375	0.0138647	1.02547
ENSG00000161513	ENSG00000161513	ferredoxin reductase	FDXR	2.02101	5.79107	6.45734	0.000205413	0.0126962	1.02229
ENSG00000188313	ENSG00000188313	phospholipid scramblase 1	PLSCR1	2.24051	4.95177	6.36609	0.000226179	0.0133138	0.966536
ENSG00000161509	ENSG00000161509	glutamate ionotropic receptor NMDA type subunit 2C	GRIN2C	2.8756	1.4433	6.15235	0.000284517	0.0154324	0.858625
ENSG00000285051	ENSG00000285051	SLC7A14 antisense RNA 1	SLC7A14-AS1	-2.1832	0.925925	-6.13774	0.000289073	0.0155897	0.837469
ENSG00000156395	ENSG00000156395	sortilin related VPS10 domain containing receptor 3	SORCS3	2.26941	2.26993	6.04877	0.000318619	0.0160606	0.768257
ENSG00000105290	ENSG00000105290	amyloid beta precursor like protein 1	APLP1	2.5217	3.12522	6.06135	0.000314244	0.0160563	0.755013
ENSG00000142789	ENSG00000142789	chymotrypsin like elastase 3A	CELA3A	4.44279	2.02088	5.97473	0.000345751	0.0166537	0.673416
ENSG00000169218	ENSG00000169218	R-spondin 1	RSPO1	-2.79623	1.74616	-6.03605	0.000323106	0.0160996	0.657805
ENSG00000089127	ENSG00000089127	2'-5'-oligoadenylate synthetase 1	OAS1	4.85755	4.04762	5.92342	0.000366051	0.0170279	0.631553
ENSG00000142089	ENSG00000142089	interferon induced transmembrane protein 3	IFITM3	2.0058	6.83018	6.10604	0.000299238	0.0158195	0.612013
ENSG00000137959	ENSG00000137959	interferon induced protein 44 like	IFI44L	4.76493	5.38604	5.95913	0.00035179	0.0166972	0.601048
ENSG00000178685	ENSG00000178685	poly(ADP-ribose) polymerase family member 10	PARP10	2.18978	6.31714	6.0834	0.000306739	0.0158833	0.593136
ENSG00000233218	ENSG00000233218	NA	NA	2.79238	1.55093	5.87686	0.000385606	0.0174125	0.592575
ENSG00000101096	ENSG00000101096	nuclear factor of activated T cells 2	NFATC2	-2.03834	2.91903	-5.96565	0.000349253	0.0166794	0.533086
ENSG00000224940	ENSG00000224940	proline rich transmembrane protein 4	PRRT4	2.56675	1.94099	5.81245	0.000414586	0.0180324	0.502466
ENSG00000167992	ENSG00000167992	von Willebrand factor C and EGF domains	VWCE	2.3157	6.05712	5.98047	0.000343561	0.0166537	0.486738
ENSG00000204632	ENSG00000204632	major histocompatibility complex, class I, G	HLA-G	2.38128	1.52756	5.6421	0.000503469	0.0206716	0.339694
ENSG00000285959	ENSG00000285959	NA	NA	2.22603	3.57703	5.72852	0.000456009	0.0191922	0.324308
ENSG00000166592	ENSG00000166592	RRAD, Ras related glycolysis inhibitor and calcium channel regulator	RRAD	2.28791	2.57249	5.0473	0.00102287	0.0321315	-0.419076
ENSG00000133106	ENSG00000133106	epithelial stromal interaction 1	EPSTI1	2.69214	5.20579	4.95226	0.00115079	0.0344841	-0.733572
ENSG00000197177	ENSG00000197177	adhesion G protein-coupled receptor A1	ADGRA1	2.08384	1.68636	4.70678	0.0015696	0.0415771	-0.767029
ENSG00000177989	ENSG00000177989	outer dense fiber of sperm tails 3B	ODF3B	2.67953	0.93185	4.60102	0.00179903	0.044144	-0.856721
ENSG00000159403	ENSG00000159403	complement C1r	C1R	2.00979	7.15353	4.87953	0.00126048	0.0364791	-0.905109
ENSG00000025708	ENSG00000025708	thymidine phosphorylase	TYMP	2.32389	3.30502	4.66177	0.00166309	0.0428288	-0.959545
ENSG00000075213	ENSG00000075213	semaphorin 3A	SEMA3A	-2.1892	5.79209	-4.73807	0.001508	0.0408573	-1.11944
ENSG00000137965	ENSG00000137965	interferon induced protein 44	IFI44	2.78692	4.67691	4.43428	0.0022382	0.050328	-1.36867
ENSG00000145824	ENSG00000145824	C-X-C motif chemokine ligand 14	CXCL14	-2.48194	2.01005	-4.11462	0.00344153	0.0653388	-1.65686
ENSG00000173918	ENSG00000173918	C1q and TNF related 1	C1QTNF1	2.01214	1.98708	4.04887	0.003767	0.0690729	-1.65914
ENSG00000145681	ENSG00000145681	hyaluronan and proteoglycan link protein 1	HAPLN1	2.38259	1.26964	3.95723	0.00427712	0.0729974	-1.71635
ENSG00000243649	ENSG00000243649	complement factor B	CFB	2.65159	0.718049	3.34955	0.0102323	0.117829	-2.50613
ENSG00000205413	ENSG00000205413	sterile alpha motif domain containing 9	SAMD9	2.04174	3.83354	3.06947	0.0155443	0.146873	-3.31078
ENSG00000262074	ENSG00000262074	NA	NA	4.4589	3.81719	2.8151	0.0228891	0.176995	-3.66715
